# Supplementary material for: Performance of the WID‐qEC test to detect uterine cancers in black women with abnormal uterine bleeding: A prospective observational cohort study in Ghana
Source: Int J Cancer. 2024 Dec 10;156(5):1055–64. doi: 10.1002/ijc.35260 (PMC11701417; doi:10.1002/ijc.35260)
Supplement: Supplementary file 2 — Table S1. [file IJC-156-1055-s002.xlsx]

## Sheet: Sheet1
Table S1. Phenotypic data of the study population.*
Sample-ID (re-assigned)	SUM-PMR	Age (yr)	Ethnicity	Symptoms	Ultrasound	Fibroids on ultrasound	ET (mm)	Reason why ET not measured	Mode of biopsy	Presence of uterine cancer	Cancer entity	Grade	Histological diagnosis
1	0.656794	47	Black African	Abnormal uterine bleeding (AUB)	Performed	Present	NA	Endometrium not visible	Curettage	No uterine cancer present	NA	NA	Inflammatory changes of cervix or endometrium
2	0.61001	46	Black African	Abnormal uterine bleeding (AUB)	Performed	Absent	10.1	NA	Curettage	Uterine cancer present	CC	2	Squamous cell carcinoma
3	0	49	Black African	Abnormal uterine bleeding (AUB)	Performed	Present	29.4	NA	Curettage	No uterine cancer present	NA	NA	Inflammatory changes of cervix or endometrium
4	0	40	Black African	Abnormal uterine bleeding (AUB)	Performed	Present	3.9	NA	Curettage	No uterine cancer present	NA	NA	Lleiomyoma
5	0	79	Black African	Abnormal uterine bleeding (AUB)	Not performed	NA	NA	Patient not consented	Curettage	Inconclusive	NA	NA	Inflammatory changes of cervix or endometrium
6	19.9594	78	Black African	Abnormal uterine bleeding (AUB)	Performed	Absent	97	NA	Punch biopsy	Uterine cancer present	CC	2	Squamous cell carcinoma
7	0	41	Black African	Abnormal uterine bleeding (AUB)	Performed	Absent	NA	Endometrium not visible	Curettage	No uterine cancer present	NA	NA	Pregnancy products
8	0.5404	49	Black African	Abnormal uterine bleeding (AUB)	Performed	Absent	7.9	NA	Curettage	Inconclusive	NA	NA	Non-diagnostic
9	0	55	Black African	Abnormal uterine bleeding (AUB)	Performed	Present	5.4	NA	Curettage	Inconclusive	NA	NA	Non-diagnostic
10	48.7955	78	Black African	Abnormal uterine bleeding (AUB)	Performed	Absent	24.7	NA	Curettage	Uterine cancer present	EC	3	Serous cancer
11	0	44	Black African	Abnormal uterine bleeding (AUB)	Performed	Absent	4	NA	Curettage	No uterine cancer present	NA	NA	Benign endometrial hyperplasia/polyp
12	1.57629	85	Black African	Abnormal uterine bleeding (AUB)	Performed	Present	4.4	NA	Curettage	Uterine cancer present	EC	3	Carcinosarcoma of endometrium
13	6.02888	46	Black African	Abnormal uterine bleeding (AUB)	Performed	Absent	5.1	NA	Punch biopsy	Uterine cancer present	CC	2	Squamous cell carcinoma
14	10.1797	52	Black African	Abnormal uterine bleeding (AUB)	Performed	Present	8	NA	Curettage	No uterine cancer present	NA	NA	Benign endometrial hyperplasia/polyp
15	0	71	Black African	Abnormal uterine bleeding (AUB)	Performed	Absent	29	NA	Curettage	No uterine cancer present	NA	NA	Atypical hyperplasia
16	0	46	Black African	Abnormal uterine bleeding (AUB)	Performed	Absent	8	NA	Curettage	No uterine cancer present	NA	NA	Benign endometrial hyperplasia/polyp
17	NA	84	Black African	Abnormal uterine bleeding (AUB)	Performed	Absent	16.6	NA	Curettage	Uterine cancer present	EC	3	Endometrioid endometrial cancer
18	0	47	Black African	Abnormal uterine bleeding (AUB)	Performed	Absent	5.4	NA	Curettage	No uterine cancer present	NA	NA	Inflammatory changes of cervix or endometrium
19	37.3564	66	Black African	Abnormal uterine bleeding (AUB)	Performed	Present	10.8	NA	Punch biopsy	Inconclusive	NA	NA	Non-diagnostic
20	NA	68	Black African	Abnormal uterine bleeding (AUB)	Performed	Absent	3.4	NA	Curettage	No uterine cancer present	NA	NA	Benign endometrial hyperplasia/polyp
21	2.70643	53	Black African	Abnormal uterine bleeding (AUB)	Performed	Present	5.7	NA	Curettage	No uterine cancer present	NA	NA	Benign endometrial hyperplasia/polyp
22	0	47	Black African	Abnormal uterine bleeding (AUB)	Performed	Present	7	NA	Curettage	No uterine cancer present	NA	NA	Benign endometrial hyperplasia/polyp
23	0	49	Black African	Abnormal uterine bleeding (AUB)	Performed	Present	9.4	NA	Curettage	No uterine cancer present	NA	NA	Benign endometrial hyperplasia/polyp
24	0	42	Black African	Abnormal uterine bleeding (AUB)	Performed	Present	25	NA	Curettage	No uterine cancer present	NA	NA	Benign endometrial hyperplasia/polyp
25	46.2165	52	Black African	Abnormal uterine bleeding (AUB)	Performed	Absent	6.5	NA	Curettage	Inconclusive	NA	NA	Benign endometrial hyperplasia/polyp
26	0.139245	75	Black African	Abnormal uterine bleeding (AUB)	Performed	NA	NA	Endometrium not visible	Curettage	No uterine cancer present	NA	NA	Sonographically ovarian cancer suspected
27	173.625	85	Black African	Abnormal uterine bleeding (AUB)	Performed	Present	NA	Endometrium not visible	Punch biopsy	Uterine cancer present	EC	3	Serous cancer
28	NA	44	Black African	Abnormal uterine bleeding (AUB)	Performed	Present	3.4	NA	Curettage	No uterine cancer present	NA	NA	Inflammatory changes of cervix or endometrium
29	25.1398	48	Black African	Abnormal uterine bleeding (AUB)	Performed	Present	11.2	NA	Curettage	Inconclusive	NA	NA	Cervical Intraepithelial Neoplasia (CIN)
30	1.3149	63	Black African	Abnormal uterine bleeding (AUB)	Performed	Present	12.7	NA	Curettage	No uterine cancer present	NA	NA	Benign endometrial hyperplasia/polyp
31	0	40	Black African	Abnormal uterine bleeding (AUB)	Performed	Present	14.8	NA	Curettage	No uterine cancer present	NA	NA	Benign endometrial hyperplasia/polyp
32	2.49997	46	Black African	Abnormal uterine bleeding (AUB)	Performed	Present	16	NA	Curettage	Inconclusive	NA	NA	Non-diagnostic
33	47.0587	55	Black African	Abnormal uterine bleeding (AUB)	Performed	Absent	24.2	NA	Curettage	Inconclusive	NA	NA	Non-diagnostic
34	0	40	Black African	Abnormal uterine bleeding (AUB)	Performed	NA	7	NA	Punch biopsy	Inconclusive	NA	NA	Leiomyosarcoma
35	0	80	Black African	Abnormal uterine bleeding (AUB)	Not performed	NA	NA	Patient not consented	Curettage	Inconclusive	NA	NA	Other benign cervical changes
36	0	41	Black African	Abnormal uterine bleeding (AUB)	Not performed	NA	NA	Patient not consented	Curettage	No uterine cancer present	NA	NA	Other benign cervical changes
37	0.133076	47	Black African	Abnormal uterine bleeding (AUB)	Performed	Present	174	NA	Curettage	No uterine cancer present	NA	NA	Benign endometrial hyperplasia/polyp
38	0	45	Black African	Abnormal uterine bleeding (AUB)	Performed	Present	97	NA	Curettage	No uterine cancer present	NA	NA	Benign endometrial hyperplasia/polyp
39	91.9853	59	Black African	Abnormal uterine bleeding (AUB)	Performed	Present	NA	Endometrium not visible	Curettage	Uterine cancer present	CC	3	Squamous cell carcinoma
40	0	66	Black African	Abnormal uterine bleeding (AUB)	Performed	Present	20	NA	Curettage	No uterine cancer present	NA	NA	Benign endometrial hyperplasia/polyp
41	0	48	Black African	Abnormal uterine bleeding (AUB)	Performed	Absent	5.3	NA	Curettage	No uterine cancer present	NA	NA	Benign endometrial hyperplasia/polyp
42	0	52	Black African	Abnormal uterine bleeding (AUB)	Performed	Present	4.8	NA	Curettage	Inconclusive	NA	NA	Non-diagnostic
43	93.9414	59	Black African	Abnormal uterine bleeding (AUB)	Performed	Absent	10.8	NA	Punch biopsy	Uterine cancer present	CC	2	Squamous cell carcinoma
44	4.18275	54	Black African	Abnormal uterine bleeding (AUB)	Not performed	NA	NA	Patient not consented	Hysterectomy specimen	Uterine cancer present	CC	2	Squamous cell carcinoma
45	0	43	Black African	Abnormal uterine bleeding (AUB)	Performed	Present	NA	Endometrium not visible	Curettage	Inconclusive	NA	NA	Non-diagnostic
46	8.74476	58	Black African	Abnormal uterine bleeding (AUB)	Performed	Present	6.9	NA	Curettage	No uterine cancer present	NA	NA	Benign endometrial hyperplasia/polyp
47	0.139156	75	Black African	Abnormal uterine bleeding (AUB)	Performed	Absent	19.5	NA	Curettage	No uterine cancer present	NA	NA	Benign endometrial hyperplasia/polyp
48	0	45	Black African	Abnormal uterine bleeding (AUB)	Performed	Present	10	NA	Curettage	No uterine cancer present	NA	NA	Benign endometrial hyperplasia/polyp
49	NA	44	Black African	Abnormal uterine bleeding (AUB)	Performed	Present	3.41	NA	Curettage	No uterine cancer present	NA	NA	Inflammatory changes of cervix or endometrium
50	0	43	Black African	Abnormal uterine bleeding (AUB)	Performed	Absent	13.1	NA	Curettage	No uterine cancer present	NA	NA	Benign endometrial hyperplasia/polyp
51	0	44	Black African	Abnormal uterine bleeding (AUB)	Performed	Present	3.4	NA	Curettage	Inconclusive	NA	NA	Non-diagnostic
52	0	53	Black African	Abnormal uterine bleeding (AUB)	Performed	Absent	7	NA	Curettage	No uterine cancer present	NA	NA	Cervical Intraepithelial Neoplasia (CIN)
53	93.4091	65	Black African	Abnormal uterine bleeding (AUB)	Performed	Absent	70	NA	Curettage	Uterine cancer present	EC	3	Endometrioid endometrial cancer
54	NA	42	Black African	Abnormal uterine bleeding (AUB)	Performed	Present	8	NA	Curettage	No uterine cancer present	NA	NA	Pregnancy products
55	0.258766	44	Black African	Abnormal uterine bleeding (AUB)	Performed	Present	8	NA	Curettage	No uterine cancer present	NA	NA	Benign endometrial hyperplasia/polyp
56	0	55	Black African	Abnormal uterine bleeding (AUB)	Performed	Absent	0.74	NA	Curettage	No uterine cancer present	NA	NA	Other benign cervical changes
57	NA	46	Black African	Abnormal uterine bleeding (AUB)	Performed	Present	8	NA	Curettage	Inconclusive	NA	NA	Non-diagnostic
58	15.6644	51	Black African	Abnormal uterine bleeding (AUB)	Performed	Absent	10	NA	Curettage	Uterine cancer present	EC	3	Serous cancer
59	7.5929	49	Black African	Abnormal uterine bleeding (AUB)	Performed	Present	5.1	NA	Curettage	No uterine cancer present	NA	NA	Benign endometrial hyperplasia/polyp
60	0.447372	67	Black African	Abnormal uterine bleeding (AUB)	Performed	Present	12.1	NA	Curettage	No uterine cancer present	NA	NA	Benign endometrial hyperplasia/polyp
61	44.8933	44	Black African	Abnormal uterine bleeding (AUB)	Performed	Present	7.71	NA	Punch biopsy	Uterine cancer present	CC	1	Squamous cell carcinoma
62	11.6627	58	Black African	Abnormal uterine bleeding (AUB)	Performed	Present	NA	Endometrium not visible	Curettage	Uterine cancer present	EC	3	Serous cancer
63	0	47	Black African	Abnormal uterine bleeding (AUB)	Performed	Present	5	NA	Curettage	No uterine cancer present	NA	NA	Inflammatory changes of cervix or endometrium
64	0	43	Black African	Abnormal uterine bleeding (AUB)	Performed	Present	15	NA	Curettage	No uterine cancer present	NA	NA	Benign endometrial hyperplasia/polyp
65	1.57423	45	Black African	Abnormal uterine bleeding (AUB)	Performed	Absent	25.7	NA	Curettage	No uterine cancer present	NA	NA	Inflammatory changes of cervix or endometrium
66	0	48	Black African	Abnormal uterine bleeding (AUB)	Performed	Present	8.4	NA	Curettage	Inconclusive	NA	NA	Non-diagnostic
67	0	49	Black African	Abnormal uterine bleeding (AUB)	Performed	NA	9.7	NA	Curettage	Inconclusive	NA	NA	Pregnancy products
68	13.4442	75	Black African	Abnormal uterine bleeding (AUB)	Performed	Absent	NA	Endometrium not visible	Punch biopsy	Uterine cancer present	CC	3	Squamous cell carcinoma
69	27.3551	48	Black African	Abnormal uterine bleeding (AUB)	Performed	Present	0.7	NA	Punch biopsy	Uterine cancer present	CC	2	Squamous cell carcinoma
70	0	46	Black African	Abnormal uterine bleeding (AUB)	Performed	Absent	6.2	NA	Curettage	No uterine cancer present	NA	NA	Inflammatory changes of cervix or endometrium
71	0.891346	40	Black African	Abnormal uterine bleeding (AUB)	Not performed	NA	NA	Endometrium not visible	Punch biopsy	Uterine cancer present	CC	3	Squamous cell carcinoma
72	0	45	Black African	Abnormal uterine bleeding (AUB)	Performed	Absent	3.4	NA	Curettage	No uterine cancer present	NA	NA	Benign endometrial hyperplasia/polyp
73	0	46	Black African	Abnormal uterine bleeding (AUB)	Performed	Present	4.4	NA	Curettage	No uterine cancer present	NA	NA	Benign endometrial hyperplasia/polyp
74	0	56	Black African	Abnormal uterine bleeding (AUB)	Performed	Present	6.2	NA	Curettage	Inconclusive	NA	NA	Other benign cervical changes
75	0	41	Black African	Abnormal uterine bleeding (AUB)	Performed	Absent	51	NA	Curettage	No uterine cancer present	NA	NA	Benign endometrial hyperplasia/polyp
76	0	43	Black African	Abnormal uterine bleeding (AUB)	Performed	Present	NA	Endometrium not visible	Curettage	No uterine cancer present	NA	NA	Benign endometrial hyperplasia/polyp
77	0	70	Black African	Abnormal uterine bleeding (AUB)	Performed	NA	NA	Patient not consented	Curettage	No uterine cancer present	NA	NA	Other benign cervical changes
78	NA	40	Black African	Abnormal uterine bleeding (AUB)	Performed	NA	NA	Endometrium not visible	Curettage	No uterine cancer present	NA	NA	Lleiomyoma
79	0	51	Black African	Abnormal uterine bleeding (AUB)	Performed	Present	2.1	NA	Curettage	No uterine cancer present	NA	NA	Benign endometrial hyperplasia/polyp
80	0	51	Black African	Abnormal uterine bleeding (AUB)	Performed	Present	12	NA	Punch biopsy	Inconclusive	NA	NA	Non-diagnostic
81	0	58	Black African	Abnormal uterine bleeding (AUB)	Performed	Present	3.6	NA	Curettage	Inconclusive	NA	NA	Cervical Intraepithelial Neoplasia (CIN)
82	0	51	Black African	Abnormal uterine bleeding (AUB)	Not performed	NA	NA	Patient not consented	Curettage	Inconclusive	NA	NA	Non-diagnostic
83	0.994771	50	Black African	Abnormal uterine bleeding (AUB)	Performed	NA	6.4	NA	Curettage	No uterine cancer present	NA	NA	Benign endometrial hyperplasia/polyp
84	NA	48	Black African	Abnormal uterine bleeding (AUB)	Performed	Present	4.1	NA	Curettage	Inconclusive	NA	NA	Non-diagnostic
85	64.4759	56	Black African	Abnormal uterine bleeding (AUB)	Performed	Absent	22.8	NA	Punch biopsy	Uterine cancer present	CC	2	Squamous cell carcinoma
86	44.6026	72	Black African	Abnormal uterine bleeding (AUB)	Performed	Absent	8.4	NA	Curettage	Uterine cancer present	CC	2	Squamous cell carcinoma
87	NA	45	Black African	Abnormal uterine bleeding (AUB)	Performed	Present	3.2	NA	Curettage	No uterine cancer present	NA	NA	Inflammatory changes of cervix or endometrium
88	0	41	Black African	Abnormal uterine bleeding (AUB)	Performed	Present	11.7	NA	Curettage	No uterine cancer present	NA	NA	Inflammatory changes of cervix or endometrium
89	5.0591	70	Black African	Abnormal uterine bleeding (AUB)	Performed	NA	12.3	NA	Punch biopsy	Uterine cancer present	CC	2	Squamous cell carcinoma
90	7.16055	53	Black African	Abnormal uterine bleeding (AUB)	Performed	Absent	26	NA	Punch biopsy	Uterine cancer present	CC	2	Squamous cell carcinoma
91	5.14565	62	Black African	Abnormal uterine bleeding (AUB)	Performed	NA	0.7	NA	Curettage	Uterine cancer present	EC	1	Endometrioid endometrial cancer
92	0.573216	43	Black African	Abnormal uterine bleeding (AUB)	Performed	Absent	32.8	NA	Curettage	No uterine cancer present	NA	NA	Pregnancy products
93	0	60	Black African	Abnormal uterine bleeding (AUB)	Performed	Absent	6.7	NA	Curettage	No uterine cancer present	NA	NA	Inflammatory changes of cervix or endometrium
94	0.398789	46	Black African	Abnormal uterine bleeding (AUB)	Performed	Present	20	NA	Curettage	No uterine cancer present	NA	NA	Benign endometrial hyperplasia/polyp
95	48.0047	59	Black African	Abnormal uterine bleeding (AUB)	Performed	Present	8	NA	Curettage	Uterine cancer present	CC	3	Squamous cell carcinoma
96	0	49	Black African	Abnormal uterine bleeding (AUB)	Performed	Present	0.9	NA	Curettage	Inconclusive	NA	NA	Non-diagnostic
97	NA	58	Black African	Abnormal uterine bleeding (AUB)	Not performed	NA	NA	Patient not consented	Curettage	Inconclusive	NA	NA	Non-diagnostic
98	0.153288	47	Black African	Abnormal uterine bleeding (AUB)	Performed	Present	2.9	NA	Curettage	Inconclusive	NA	NA	Non-diagnostic
99	0	54	Black African	Abnormal uterine bleeding (AUB)	Performed	Present	12	NA	Curettage	Inconclusive	NA	NA	Non-diagnostic
100	0.179815	59	Black African	Abnormal uterine bleeding (AUB)	Performed	Absent	7.7	NA	Curettage	Inconclusive	NA	NA	Non-diagnostic
101	NA	40	Black African	Abnormal uterine bleeding (AUB)	Performed	Present	NA	Endometrium not visible	Curettage	No uterine cancer present	NA	NA	Inflammatory changes of cervix or endometrium
102	0	40	Black African	Abnormal uterine bleeding (AUB)	Performed	NA	NA	Endometrium not visible	Punch biopsy	No uterine cancer present	NA	NA	Inflammatory changes of cervix or endometrium
* CC denotes cervical cancer, EC endometrial cancer, ET endometrial thickness, and PMR percentage of fully methylated reference. Note for some of the inconclusive cases a histological diagnosis was available but a cancer could not be excluded.
